# Supplementary material for: Purine-rich low complexity regions are potential RNA binding hubs in the human genome
Source: F1000Res. 2019 May 9;7:76. Originally published 2018 Jan 17. [Version 2] doi: 10.12688/f1000research.13522.2 (PMC6518440; doi:10.12688/f1000research.13522.2)
Supplement: Supplementary file 1 [file f1000research-7-21026-s0000.tgz]

Archive with 1 entries (1 files):
- a0b6e7f5-2cc9-4a47-86a2-e2e5ebb21945_Supplementary_File_1.pdf
